# Supplementary material for: Leaky gut, circulating immune complexes, arthralgia, and arthritis in IBD: coincidence or inevitability?
Source: Front Immunol. 2024 Mar 20;15:1347901. doi: 10.3389/fimmu.2024.1347901 (PMC10987687; doi:10.3389/fimmu.2024.1347901)
Supplement: Supplementary file 1 [file Table_1.xlsx]

## Sheet: Sheet1 
C1q15.7-23.7mg/dl								8.0-16.0	0.7-3.3	0.5-2.2	g/l
IBD	IgG	IgA	IgM	C1q		age	control	IgG	IgA	IgM	C1q		age
1	23.4	5.43	1.24	24.32	woman	20	2	8.91	1.22	1.24	17.46	woman	38
1	13.6	3.44	1.36	24.3	man	33	2	9.9	1.94	1.25	17.16	woman	32
1	13.3	4.63	2.69	22.52	man	33	2	9.8	2.64	0.43	18.1	man	59
1	12.4	0.85	0.93	25.54	man	18	2	13.2	2.56	0.87	17.46	woman	44
1	12.9	3.13	1.13	21.28	man	60	2	11.2	1.33	0.68	18.66	woman	50
1	10.6	2.37	1.72	20.63	woman	60	2	9.02	3.75	1.97	18.82	woman	27
1	17.2	1.78	1.25	23.96	woman	44	2	10.1	0.95	0.92	17.82	woman	70
1	19.3	3.26	1.51	25.03	woman	52	2	11.2	1.87	1.54	18.9	woman	66
1	12.4	1.69	1.1	22.1	woman	35	2	12.6	2.5	2.51	17.03	woman	53
1	17.1	3.84	1.22	24.72	woman	60	2	6.84	1.51	0.76	18.75	man	66
1	15.2	1.58	1.83	24.62	woman	35	2	11.6	2.25	1.77	19.33	woman	29
1	14.8	2.55	2.15	20.35	woman	44	2	11.1	2.31	0.74	17.71	man	28
1	18.3	3.22	1.55	23.51	man	34	2	13.7	2.42	0.68	16.65	woman	53
1	14.9	1.85	0.84	21.7	man	35	2	14.2	3.25	2.03	17.94	woman	66
1	12.7	3.1	0.95	26.52	man	23	2	10.2	1.69	0.57	18.65	man	48
1	18.9	2.31	0.72	25.34	woman	31	2	12.5	2.41	0.85	19.6	man	23
1	17	4.44	0.74	19.99	man	32	2	12.5	2.83	0.86	18.82	man	33
1	12.9	3.09	0.87	21.68	woman	45	2	12.6	2.13	1.16	18.51	woman	25
1	14	2.67	0.85	21.38	woman	58	2	11.4	2.66	2.96	16.53	woman	79
1	14.3	2.65	0.86	20.78	man	50	2	11.6	0.49	0.64	19.31	man	35
1	12.1	2.43	0.37	23.45	man	55	2	14.5	2.24	1.7	18.87	woman	45
1	12.6	2.6	0.59	21.41	man	64	2	10.5	3.2	0.45	19.27	woman	54
1	11.8	2.76	0.86	21.45	woman	54	2	12	4.14	1.66	17.73	man	39
1	11.4	2.12	1.68	19.7	man	54	2	9.03	1.04	0.31	19.34	woman	67
1	13.1	2.28	0.96	19.27	woman	51	2	10.7	4.61	1.41	20.2	woman	46
1	12.9	6.73	1.42	22.83	woman	49	2	7.03	1.36	0.47	16.69	woman	58
1	14.6	3.74	1.78	25.02	man	43	2	10.1	0.79	0.86	18.05	man	45
1	12.7	3.1	0.95	23.01	man	23	2	12.6	2.24	1.14	18.41	woman	34
1	10.9	3.08	0.99	22.27	woman	32	2	13.4	1.64	0.74	19.45	man	46
1	11.6	2.62	1.34	26.55	woman	56	2	12.9	1.79	1	18.65	woman	32
1	14.9	1.57	1.34	24.49	woman	28	2	9.4	1.71	2.07	19.45	man	28
1	15.4	3.52	1.53	26.68	woman	53	2	13.5	2.91	0.78	19.86	woman	49
1	15.2	1.54	1.78	20.72	woman	52	2	12.2	3.07	0.53	18.97	woman	53
1	14.3	2.38	1.79	23.01	man	33	2	9.28	2.39	1.73	16.39	woman	37
1	14.3	5.4	1.61	19.62	woman	48	2	12.3	1.78	1.92	16.36	woman	64
1	18.2	2.31	0.4	18.26	man	58	2	11.7	2.44	0.67	16.54	woman	53
1	9.08	1.59	1.1	18.49	woman	56	2	11.6	1.14	0.56	19.14	man	67
1	17.6	3.7	0.84	21.44	man	44	2	11.5	3.54	0.42	16.42	man	54
1	14.3	2.38	1.79	17.79	man	45	2	9.31	4.72	0.54	15.58	man	57
1	15.3	3.74	1.27	24.01	man	80	2	12.1	4.05	0.74	16.74	woman	32
					average	44.5						average	47.1
woman	man	IBD
21	19
woman	man	ctrl
26	14
